# Supplementary material for: Genetic Improvement in Plant Architecture, Maturity Duration and Agronomic Traits of Three Traditional Rice Landraces through Gamma Ray-Based Induced Mutagenesis
Source: Plants (Basel). 2022 Dec 9;11(24):3448. doi: 10.3390/plants11243448 (PMC9781505; doi:10.3390/plants11243448)
Supplement: Supplementary file 1 [file plants-11-03448-s001.zip]

Archive with 1 entries (1 files):
- plants-2003286-supplementary.pdf
